# Supplementary material for: A world of taxonomic pain: cryptic species, inexplicable host-specificity, and host-induced morphological variation among species of Bivesicula Yamaguti, 1934 (Trematoda: Bivesiculidae) from Indo-Pacific Holocentridae, Muraenidae and Serranidae
Source: Parasitology. 2022 Mar 10;149(6):831–53. doi: 10.1017/S0031182022000282 (PMC10090613; doi:10.1017/S0031182022000282)
Supplement: Supplementary file 1 [file S0031182022000282sup001.zip]

Archive with 8 entries (8 files):
- S0031182022000282sup001.docx
- S0031182022000282sup002.docx
- S0031182022000282sup003.docx
- S0031182022000282sup004.docx
- S0031182022000282sup005.docx
- S0031182022000282sup006.docx
- S0031182022000282sup007.docx
- S0031182022000282sup008.tif
